# Supplementary material for: Dentophobia and the Interaction Between Child Patients and Dentists: Anxiety Triggers in the Dental Office
Source: Healthcare (Basel). 2025 Apr 29;13(9):1021. doi: 10.3390/healthcare13091021 (PMC12071250; doi:10.3390/healthcare13091021)
Supplement: Supplementary file 1 [file healthcare-13-01021-s001.zip]

Archive with 1 entries (1 files):
- healthcare-3582987-supplementary.pdf
